# Supplementary material for: Charcot-Marie-Tooth type 4B2 demyelinating neuropathy in miniature Schnauzer dogs caused by a novel splicing SBF2 (MTMR13) genetic variant: a new spontaneous clinical model
Source: PeerJ. 2019 Nov 21;7:e7983. doi: 10.7717/peerj.7983 (PMC6875392; doi:10.7717/peerj.7983)
Supplement: File S2 [file peerj-07-7983-s002.csv]

Query Gene	In-Silico PCR	primer ID	chr:start	start	len	tm	gc%	any	3'	seq	product size
sbf2	no result	ENSCAFT00000012037_ex1_e2F	33461566	109	20	59.8	45	2	0	aaccatccccgtcttttctt	698
sbf2	no result	ENSCAFT00000012037_ex1_e2R	33460869	806	18	60.58	66.67	3	1	ctcgtgtcgctccctcac	698
sbf2	no result	ENSCAFT00000012037_ex2F	33374512	2	23	59	39.13	4	2	tgcctctgtttatttttcctagc	487
sbf2	no result	ENSCAFT00000012037_ex2R	33374026	488	26	59.36	38.46	7	2	tcaaaggttactatacttggaagcag	487
sbf2	no result	ENSCAFT00000012037_ex3F	33264664	151	25	59.55	32	6	3	ggagggatatttaacatttcacaaa	383
sbf2	no result	ENSCAFT00000012037_ex3R	33264282	533	22	58.96	40.91	3	0	tttcttcctgtcttctccaaca	383
sbf2	no result	ENSCAFT00000012037_ex4F	33243389	69	23	58.13	30.43	3	2	ttgctttttagattcctgtcaaa	463
sbf2	no result	ENSCAFT00000012037_ex4R	33242927	531	23	59.24	30.43	4	2	tcatccaacatgaacacattttt	463
sbf2	no result	ENSCAFT00000012037_ex5F	33241496	160	20	60.81	60	6	2	ccctaggagcagatgtcacg	340
sbf2	no result	ENSCAFT00000012037_ex5R	33241157	499	20	60.07	55	4	2	gaaggcagaccatagggaca	340
sbf2	no result	ENSCAFT00000012037_ex6F	33239843	37	21	59.23	42.86	5	1	tttgggcacagtgtaagttga	496
sbf2	no result	ENSCAFT00000012037_ex6R	33239348	532	20	60.56	50	5	1	ggccgccctagagttaaaaa	496
sbf2	no result	ENSCAFT00000012037_ex7F	33213348	114	20	60.39	60	1	1	tccctcctcctgtgtctctg	362
sbf2	no result	ENSCAFT00000012037_ex7R	33212987	475	20	59.71	50	5	2	gcccttgaggttcaaaactg	362
sbf2	no result	ENSCAFT00000012037_ex8F	33212027	1	20	60.23	55	5	2	agggataagggagctgctgt	459
sbf2	no result	ENSCAFT00000012037_ex8R	33211569	459	20	60.24	45	4	2	tgggaatgcaacagaactga	459
sbf2	no result	ENSCAFT00000012037_ex9F	33209579	122	20	60.39	55	7	1	ggacagccaagagtcttcca	324
sbf2	no result	ENSCAFT00000012037_ex9R	33209256	445	25	59.31	32	8	1	tttaaagtaagcatactgccaatga	324
sbf2	no result	ENSCAFT00000012037_ex10F	33206508	89	21	59.66	52.38	6	2	gagcacctcagctaactgcat	401
sbf2	no result	ENSCAFT00000012037_ex10R	33206108	489	20	60.25	55	3	0	cctctgggagcaggtaacaa	401
sbf2	no result	ENSCAFT00000012037_ex11F	33205447	7	20	60.22	45	3	3	ctttgtttggctcccttgaa	452
sbf2	no result	ENSCAFT00000012037_ex11R	33204996	458	21	60.09	42.86	6	0	ggtcaaaatgcatggctagaa	452
sbf2	no result	ENSCAFT00000012037_ex12F	33204610	43	24	60.29	37.5	4	2	tctcctgctttatcaacaaactca	414
sbf2	no result	ENSCAFT00000012037_ex12R	33204197	456	26	57.77	30.77	6	1	ggatcttgattaaaataccatttctc	414
sbf2	no result	ENSCAFT00000012037_ex13F	33201482	88	20	60.09	45	3	0	gaggtgaaacccagcaaaaa	393
sbf2	no result	ENSCAFT00000012037_ex13R	33201090	480	20	59.69	55	4	1	ctccatgcttagtggggaag	393
sbf2	no result	ENSCAFT00000012037_ex14F	33189975	147	19	59.81	52.63	4	1	ttcagtttgtggccctctg	439
sbf2	no result	ENSCAFT00000012037_ex14R	33189537	585	20	59.65	45	4	2	caatgctccaattctggtca	439
sbf2	no result	ENSCAFT00000012037_ex15F	33184090	97	20	60.1	50	4	2	accttcgatgctatgcaacc	492
sbf2	no result	ENSCAFT00000012037_ex15R	33183599	588	20	60.01	55	2	0	cttctccctttccctccatc	492
sbf2	no result	ENSCAFT00000012037_ex16F	33182455	39	20	57.05	35	4	2	tttttcatgctggcttacaa	454
sbf2	no result	ENSCAFT00000012037_ex16R	33182002	492	22	60.76	45.45	6	3	cggaaggcttaagaacttgaca	454
sbf2	no result	ENSCAFT00000012037_ex17F	33127730	68	22	58.93	36.36	5	0	tgcttcaaggacagttttgttt	427
sbf2	no result	ENSCAFT00000012037_ex17R	33127304	494	20	60.33	50	4	1	ggacccatgcagttcaaatc	427
sbf2	no result	ENSCAFT00000012037_ex18F	33091179	55	20	59.98	50	6	0	gcttcatagcaagcccaaag	497
sbf2	no result	ENSCAFT00000012037_ex18R	33090683	551	20	60.26	60	5	2	gctcaccacaggactcccta	497
sbf2	no result	ENSCAFT00000012037_ex19F	33080380	146	26	60.03	34.62	7	3	ttggtgacaggtatttaatagatgga	442
sbf2	no result	ENSCAFT00000012037_ex19R	33079939	587	21	59.52	42.86	4	3	tgcacagcagtatttgcctaa	442
sbf2	no result	ENSCAFT00000012037_ex20F	33078012	95	20	59.56	55	5	3	ggacaatgcccgatagtagc	444
sbf2	no result	ENSCAFT00000012037_ex20R	33077569	538	21	60.24	47.62	5	2	gcatggctaagctacatggaa	444
sbf2	no result	ENSCAFT00000012037_ex21F	33077437	91	20	60.2	45	2	2	tgggaaacaaacaaggggta	304
sbf2	no result	ENSCAFT00000012037_ex21R	33077134	394	20	59.99	55	3	3	ctgggggcacaacagtctat	304
sbf2	no result	ENSCAFT00000012037_ex22F	33074788	93	20	60.33	50	4	2	catttctgcctcttcccaga	464
sbf2	no result	ENSCAFT00000012037_ex22R	33074325	556	24	60.38	41.67	5	1	cctggtgataaaaggcttactttg	464
sbf2	no result	ENSCAFT00000012037_ex23F	33071245	118	20	60.85	50	5	0	attcctgggcattgtcctct	426
sbf2	no result	ENSCAFT00000012037_ex23R	33070820	543	20	60.08	50	4	1	ccaaagggttcaggaagtga	426
sbf2	no result	ENSCAFT00000012037_ex24F	33069989	36	20	60.05	45	6	0	ttccttgccagaaaaccatc	497
sbf2	no result	ENSCAFT00000012037_ex24R	33069493	532	20	59.99	50	3	3	gcttgacagaatggcagaca	497
sbf2	no result	ENSCAFT00000012037_ex25F	33067768	147	21	59.61	47.62	4	2	tggagaagaaacgagttgagc	384
sbf2	no result	ENSCAFT00000012037_ex25R	33067385	530	20	59.88	50	4	0	aagctggtaagtgcctccaa	384
sbf2	no result	ENSCAFT00000012037_ex26F	33065036	127	20	60.1	50	3	2	aaagtgcctggagccctaat	485
sbf2	no result	ENSCAFT00000012037_ex26R	33064552	611	20	60.13	50	4	2	aggagatgcttgctcatgct	485
sbf2	no result	ENSCAFT00000012037_ex27F	33053693	161	20	60.3	50	2	0	cctccccatttctttcctgt	401
sbf2	no result	ENSCAFT00000012037_ex27R	33053293	561	20	60.55	55	4	3	agcctgcatgtgagagaagg	401
sbf2	no result	ENSCAFT00000012037_ex28F	33051209	109	20	59.71	45	3	1	tttgagtggggcaagtttct	478
sbf2	no result	ENSCAFT00000012037_ex28R	33050732	586	20	59.93	45	4	0	ctgaatccctgcatttggtt	478
sbf2	no result	ENSCAFT00000012037_ex29F	33040902	15	20	59.93	55	4	1	aggtccctccaaccctaaga	496
sbf2	no result	ENSCAFT00000012037_ex29R	33040407	510	22	58.19	36.36	6	3	tttctaggaaagctggtttgaa	496
sbf2	no result	ENSCAFT00000012037_ex30F	33037159	109	20	59.99	55	4	0	tcctgacctctgcaacctct	419
sbf2	no result	ENSCAFT00000012037_ex30R	33036741	527	20	60.31	55	3	2	tgtcaggtagtgagggcaca	419
sbf2	no result	ENSCAFT00000012037_ex31F	33034947	48	22	60.38	36.36	7	0	tgattttgacaaagaaccacca	461
sbf2	no result	ENSCAFT00000012037_ex31R	33034487	508	20	59.86	50	5	3	gctcagggcacaaaactttc	461
sbf2	no result	ENSCAFT00000012037_ex32F	33034072	135	20	59.73	55	5	2	tgtcctggagcagctagtga	420
sbf2	no result	ENSCAFT00000012037_ex32R	33033653	554	20	59.98	55	8	3	gcaagccttatggctgagtc	420
sbf2	no result	ENSCAFT00000012037_ex33F	33018608	139	20	59.93	50	8	2	gaccaaatggtctcctgcat	330
sbf2	no result	ENSCAFT00000012037_ex33R	33018279	468	20	60.99	45	5	3	cctaaattggctttgccaca	330
sbf2	no result	ENSCAFT00000012037_ex34F	33016319	131	20	59.85	50	3	2	gccgttttgagagccataag	398
sbf2	no result	ENSCAFT00000012037_ex34R	33015922	528	20	59.72	50	6	3	gcccatggtgtaccaaactt	398
sbf2	no result	ENSCAFT00000012037_ex35F	33014967	153	20	60.6	50	4	2	tgccctagaccctgcaaata	471
sbf2	no result	ENSCAFT00000012037_ex35R	33014497	623	20	60.08	50	4	1	ttggtttcctcaacctcctg	471
sbf2	no result	ENSCAFT00000012037_ex36F	33013777	65	20	60.01	55	4	2	tgcatcacaccagctagagg	413
sbf2	no result	ENSCAFT00000012037_ex36R	33013365	477	20	60.48	50	3	1	gaactttttgccctggacct	413
sbf2	no result	ENSCAFT00000012037_ex37F	33011926	107	20	60.54	60	3	3	ctctctctctccccgtgtga	473
sbf2	no result	ENSCAFT00000012037_ex37R	33011454	579	21	59.43	42.86	4	3	ttcaaagagccatctgacaca	473
sbf2	no result	ENSCAFT00000012037_ex38F	33010840	127	20	60.04	50	5	0	ttggaccatctgagggaaag	440
sbf2	no result	ENSCAFT00000012037_ex38R	33010401	566	20	60.16	55	4	2	agtgtggggcttgaactcac	440
sbf2	no result	ENSCAFT00000012037_ex39F	33008925	145	20	59.95	55	5	3	caggcaggggttagtatcca	426
sbf2	no result	ENSCAFT00000012037_ex39R	33008500	570	20	59.99	55	6	1	tctgaacagctgggagaggt	426
sbf2	no result	ENSCAFT00000012037_ex40_e1F	33007780	130	20	60.07	50	3	0	ttctggggcagtatggaaag	683
sbf2	no result	ENSCAFT00000012037_ex40_e1R	33007098	812	20	59.98	55	8	2	gctattctgcggagaacctg	683
